# Supplementary material for: Consequences of Adhesion Molecule Close Homolog of L1 Deficiency for Neurons and Glial Cells in the Mouse Spinal Cord After Injury
Source: Biomolecules. 2025 Aug 28;15(9):1247. doi: 10.3390/biom15091247 (PMC12467853; doi:10.3390/biom15091247)
Supplement: Supplementary file 1 [file biomolecules-15-01247-s001.zip]

Archive with 1 entries (1 files):
- biomolecules-3778332-supplementary.xlsx
