# Supplementary material for: Consequences of Adhesion Molecule Close Homolog of L1 Deficiency for Neurons and Glial Cells in the Mouse Spinal Cord After Injury
Source: Biomolecules. 2025 Aug 28;15(9):1247. doi: 10.3390/biom15091247 (PMC12467853; doi:10.3390/biom15091247)
Supplement: Supplementary file 1 [file biomolecules-15-01247-s001.zip › biomolecules-3778332-supplementary.xlsx]

## Sheet: Table S1
NeuN VH	Uninjured		Injured				Volume VH	Uninjured		Injured			Nuclei VH	Uninjured		Injured
CHL1-/-	CHL1+/+		CHL1-/-	CHL1+/+			CHL1-/-	CHL1+/+		CHL1-/-	CHL1+/+		CHL1-/-	CHL1+/+		CHL1-/-	CHL1+/+
61.32	63.86		56.0281	52.4638			7.67	6.815		4.898	4.168		1476.85	1939.55		1934.22	1435.46
85.72	69.371		30.7586	40.5017			5.984	6.0552		4.081	3.9824		1427.71	1578.59		1572.82	1256.45
56.03	71.9284		45.3084	54.9791			6.368	6.921		4.442	4.485		1293.37	1994.63		1684.85	1365.68
50.99	99.7758		53.4275	37.3883			5.088	7.227		3.855	4.847		2153.2	1474.31		1630.28	1845.74
48.32	32.7566		37.5104	55.767			7.3288	6.808		4.928	4.268		1929.74	1757.83		1791.33	1463.4
62	42.2937		54.6693	44			7.048	5.787		3.573	6.049		1763	1680.54		1546.75	2311.93
NeuN DH	Uninjured		Injured				Volume DH	Uninjured		Injured			Nuclei DH	Uninjured		Injured
CHL1-/-	CHL1+/+		CHL1-/-	CHL1+/+			CHL1-/-	CHL1+/+		CHL1-/-	CHL1+/+		CHL1-/-	CHL1+/+		CHL1-/-	CHL1+/+
204.494	124.973		195.054	167.563			6.593	5.74		4.863	4.008		2123.85	1926.34		2075.53	1632.06
214.28	173.749		116.421	144.614			5.846	6.987		3.719	3.916		1859.63	2455.93		1730.45	1591.85
172.284	169.293		147.064	180.016			6.232	7.159		4.744	4.29		1775.39	2761.94		1990.11	1975.55
178.366	171.124		108.499	141.28			5.074	7.1074		3.828	4.806		2822.11	1820.92		1806.43	2260.74
181.637	137.925		188.988	150.893			8.006	6.154		4.819	4.425		2964.38	2201.29		2198.43	1834.61
191	142.801		145.355	177.54			7.52	5.566		3.634	5.966		1888.88	2413.97		1558.62	2784.33
ChAT	Uninjured		Injured				Volume WM	Uninjured		Injured			Nuclei WM	Uninjured		Injured
CHL1-/-	CHL1+/+		CHL1-/-	CHL1+/+			CHL1-/-	CHL1+/+		CHL1-/-	CHL1+/+		CHL1-/-	CHL1+/+		CHL1-/-	CHL1+/+
3.2214	3.80655		2.23039	2.28816			13.022	11.763		7.923	8.025		1670.55	2269.08		2510.8	2493.37
3.5024	4.04712		2.02275	1.16383			11.593	13.374		7.692	7.519		1742.27	2443.43		2396.06	2120.36
4.69043	2.92744		2.42503	2.05188			11.048	12.034		8.145	8.466		1823.94	2735.33		2494.81	2344.24
3.524	2.8935		2.1882	1.64849			9.138	12.908		6.823	8.03		3655.84	2247.28		2186.09	2462
3.72	3.014		1.3042	1.70577			15.57	12.415		8.673	8.28		2747.96	2329.05		2171.72	2505.53
3.3	3.5		2.06	3.14275			12.865	11.77		7.23	10.534		2049.83	2561.15		2469.77	3358.24
PV VH	Uninjured		Injured				Iba1 VH	Uninjured		Injured			CNP VH	Uninjured		Injured
CHL1-/-	CHL1+/+		CHL1-/-	CHL1+/+			CHL1-/-	CHL1+/+		CHL1-/-	CHL1+/+		CHL1-/-	CHL1+/+		CHL1-/-	CHL1+/+
7.04878	5.9247		3.33352	3.96172			23.01	44.979		82.2	68.1822		30.7537	43.3188		50.435	36.2192
3.83544	4.12987		2.61184	3.38189			50.864	51.4692		73.7863	38.5169		40.8722	33.3506		42.6378	39.1369
5.19057	4.98501		1.88923	2.91899			33.7504	15.9183		90.6017	56.0907		30.5504	56.4124		44.488	43.8221
4.88588	4.73455		2.11937	3.95738			24.4224	39.0258		55.9129	62.2661		47.798	33.9939		56.4124	30.5504
7.08803	4.16772		3.01236	3.2943			24.185	36.0824		82.7004	44.4356		27.1364	42.918		33.9939	47.798
5.25092	5.03247		2.21522	3.414			33.8304	46.296		59.3116	60.0456		44	57.2967		45.6	40.32
PV DH	Uninjured		Injured				Iba1 DH	Uninjured		Injured			CNP DH	Uninjured		Injured
CHL1-/-	CHL1+/+		CHL1-/-	CHL1+/+			CHL1-/-	CHL1+/+		CHL1-/-	CHL1+/+		CHL1-/-	CHL1+/+		CHL1-/-	CHL1+/+
7.35074	6.80853		4.92614	4.01751			46.81	43.624		56.9341	67.6023		31.5648	54.358		52.5463	40.8006
5.05677	4.08083		2.15702	3.86651			77.17	64.9791		47.7895	31.9429		47.0537	38.4423		34.9446	43.9131
7.19829	7.11017		2.80026	4.01087			44.87	25.7724		98.4445	69.2831		28.0536	71.4375		43.1449	46.4942
8.21148	7.67612		1.725	1.62208			29.94	71.074		67.3328	44.751		54.9185	51.3227		33	38
9.3567	7.834		2.65045	3.97194			46.43	20.3082		54.9177	50.0546		39.108	38.8236		47	52
6.12104	6.32		2.47112	6.80124			62.42	22.26		58.018	59.8736		46	50.6754		50	44
							Iba1 WM	Uninjured		Injured			CNP WM	Uninjured		Injured
S100 VH	Uninjured		Injured				CHL1-/-	CHL1+/+		CHL1-/-	CHL1+/+		CHL1-/-	CHL1+/+		CHL1-/-	CHL1+/+
CHL1-/-	CHL1+/+		CHL1-/-	CHL1+/+			160.17	163.51		188.979	141.667		70.0274	151.724		85.5579	81.7455
43.6264	45.2963		47.2261	40.0781			266.64	117.69		183.076	106.593		77.15	95.6097		72.0648	84.4348
38.195	35.5198		26.8548	45.8438			109.38	103.49		205.056	181.563		66.879	182.941		77.6767	82.3402
27.6694	24.9031		45.6672	36.9453			56.66	123.92		124.938	129.241		158.746	93.6292		72.3	83.2
49.6429	70.4565		35.0717	24.4341			99.65	58.35		161.97	123.765		145.408	99.3146		66.5	77.6
29.962	38.1248		53.1544	51.4594			117.072	54.14		142.181	158.45		129.5	164.742		80.3	74.2
30.76	22.8465		35.4	42.31
S100 DH	Uninjured		Injured
CHL1-/-	CHL1+/+		CHL1-/-	CHL1+/+
76.2829	55.4692		87.5969	53.0136
85.0557	90.7551		27.5045	56.817
65.7356	72.9592		61.2106	50.8377
70.6725	31.3235		32.7286	42.9683
57.0512	86.4941		81.1313	47.2242
60.9264	38.2814		58	51
